# Supplementary material for: Glucocorticoid Receptor and β-Catenin Interact in Prostate Cancer Cells and Their Co-Inhibition Attenuates Tumorsphere Formation, Stemness, and Docetaxel Resistance
Source: Int J Mol Sci. 2023 Apr 12;24(8):7130. doi: 10.3390/ijms24087130 (PMC10139020; doi:10.3390/ijms24087130)
Supplement: Supplementary file 1 [file ijms-24-07130-s001.zip]

Archive with 1 entries (1 files):
- ijms-2274896-supplementary.pdf
